# Supplementary material for: Using Species Distribution Model to Estimate the Wintering Population Size of the Endangered Scaly-Sided Merganser in China
Source: PLoS One. 2015 Feb 3;10(2):e0117307. doi: 10.1371/journal.pone.0117307 (PMC4315401; doi:10.1371/journal.pone.0117307)
Supplement: S1 Dataset — (XLSX) [file pone.0117307.s001.xlsx]

## Sheet: Sheet1
Province	Site	Latitude	Longitude	Source
Anhui	Feidong County	32.0272	117.439	Xu Linmu. Chinese Journal of Wildlife
	Nangling County	30.9472	118.33	local forestry bureau. http://www.forestry.gov.cn/portal/lyjj/s/2414/content-451355.html http://ah.anhuinews.com/system/2010/11/17/003469805.shtml
Chongqing	Tengzigou, Shizhu County	30.0986	108.231	local government. http://www.cq.xinhuanet.com/news/2010-03/12/content_19232427.htm
	Sunxi River, Jiangjin District	28.9399	106.369	Hongzhaochun et al. Journal of Southwest China Normal University
	Qijiang, Jiangjin District	29.1001	106.401	Hongzhaochun et al. Journal of Southwest China Normal University
	Hanfeng Lake, Kai County	31.1812	108.388	Hanfenghu National Wetland Park	http://www.shidi.org/sf_55EE621A53D547239174C7C8EBDF709A_151_cqsd.html
Fujian	Guangze County	27.3543	117.226	Fujiang Bird Watching Society. http://news.xinhuanet.com/local/2007-02/27/content_5778196.htm
	Yongtai County, Fuzhou City	25.7801	118.582	http://birdtalker.net/report/reportview.asp?id=38085
	Wenwusha Resevoir	25.8664	119.585	China Birdwatch 70 (Dec 2009)
	Taxia Village, Naping City	26.6285	118.206	http://www.fjsq.gov.cn/showtext.asp?ToBook=3221&index=94
Guangdong	Shimen National Forestry Park, Guangzhou	23.6436	113.74	Shenzhen Bird Watching Society
	Baipenzhu, Nature Reserve	23.0937	115.106	http://www.dahuawang.com/localnews/showlocal.asp?no=97939
Guangxi	Guanglin County	23.4462	108.614	Qin lianbao. China Birdwatch 70:30 (Dec 2009)
Guizhou	Pingtang	25.8119	107.301	Wu Zhikang
	Dunyun	26.2017	107.518	Wu Zhikang
	Guidin	26.57	107.22	Wu Zhikang
Henan	Ru River, Huangzhuang Village, Song County	34.077	112.267	http://www.wwfchina.org/birdgallery/showpic.shtm?id=69326
	Luoning County	34.3714	111.654	Henan bird watching society
	Yi River, Luanchuan County	33.8015	111.715	Henan bird watching society
	Luo River, Lushi County	34.0213	111.024	Henan bird watching society. http://newpaper.dahe.cn/dhb/html/2012-02/03/content_658769.htm?div=-1
	Luopu Park, Luoyang City	34.6607	112.452	http://birdtalker.net/report/reportview.asp?id=26953
	Luhun Reseroir, Song County	34.1596	112.134	Henan bird watching society
	Tangquanchi, Xinyang City	31.6465	115.341	Qinggangli. http://www.wwfchina.org/birdgallery/showpic.shtm?id=119416
	Qingtianhe, Jiaozuo City	35.3446	112.987	http://newpaper.dahe.cn/dhb/html/2013-08/13/content_939156.htm?div=-1
Hubei	Jingshan County	31.01	113.08	CjiaD. http://www.guanniao.com/bbs/forum.php?mod=viewthread&tid=18610&extra=&highlight=%C7%EF%C9%B3%D1%BC&page=1
	Baiyun Lake, Suizhou City	31.696	113.377	Chen Xiao Qiang. http://www.chinanews.com/df/2013/07-09/5021195.shtml
	Zhushandu Nature Reserve	31.8612	110.039	Jingchu website. http://hb.sina.com.cn/news/j/2013-03-11/174058767.html
	Nanzhang County, Xiangyang City	31.2802	111.768	Jiang Jingjun. http://www.hj.cn/html/201201/12/1233221301.shtml
Hunan	East Dongting	28.8881	112.869	Lei Gang
	South Dongting	28.8073	112.583	Song Fazong
	East/South Dongting Lake	28.9217	112.868	He Fenqi et al. Waterbirds 25(4): 462-464.
	Linjintan, Yuan River, Taoyuan County	28.7492	111.224	Zeng Qing et al. Scaly-sided Merganser survey in Hunan Provinces, 2011-2013.
	Nanyangzhou, Yuan River, Taoyuan County	28.7603	111.358	Zeng Qing et al. Scaly-sided Merganser survey in Hunan Provinces, 2011-2013.
	Wujiazhou, Yuan River, Taoyuan County	28.7454	111.31	Zeng Qing et al. Scaly-sided Merganser survey in Hunan Provinces, 2011-2013.
	Huiren Xi Reservoir	28.9673	110.996	Zeng Qing et al. Scaly-sided Merganser survey in Hunan Provinces, 2011-2013.
	Zhuyuan Reservoir	28.762	111.155	Zeng Qing et al. Scaly-sided Merganser survey in Hunan Provinces, 2011-2013.
	Huangshi Reservoir	29.2037	111.101	Prof. Deng Xuejian, Zeng Qing et al. Scaly-sided Merganser survey in Hunan Provinces, 2011-2013.
	Fengtan Hydropower Station	28.7165	110.293	local government. http://www.shidi.org/sf_005D207C2FBD47C096FF3E808C0BBB4E_151_wqxsdgy.html
	Gaotan Hydropower Station	28.6254	110.352	local government. http://www.shidi.org/sf_005D207C2FBD47C096FF3E808C0BBB4E_151_wqxsdgy.html
	Yangjiaping, Hupingshan	29.9783	110.722	Zeng Qing et al. Scaly-sided Merganser survey in Hunan Provinces, 2011-2013.
	Niumaling, Hupingshan	29.912	110.87	Hupingshan National Nature Reserve
Jiangsu	Shuiqin Lake	33.6225	120.606	Yancheng National Nature Reserve
	Gaobao Lake, Jinhu County	32.8736	119.138	China Ornithological Society 2007.
	Chishan Lake, Jurong City	31.8351	119.113	China Ornithological Society 2007.
	Ehu Town,Wuxi City	31.514	120.571	Prof. Chang Qing, Nanjing Normal Univeristy. http://chinese-merganser.forestry.gov.cn/html/info/21476.html
Jiangxi	Hucun, Le'an River, Wuyuan City	29.3601	117.779	Liu Yu et al., Jounal of Northeast Normal Univeristy. Wang Zhiru. et al. Journal of Sichuan Animal, He Fenqi, Chinese Journal of zoology
	Jinzhu Villige, Le'an River, Wuyuan City	29.3505	117.802	Liu Yu et al., Jounal of Northeast Normal Univeristy. Wang Zhiru. et al. Journal of Sichuan Animal, He Fenqi, Chinese Journal of zoology
	Kengkou, Wuyuan City	29.1527	117.853	Liu Yu et al., Jounal of Northeast Normal Univeristy. Wang Zhiru. et al. Journal of Sichuan Animal, He Fenqi, Chinese Journal of zoology
	Meiling Dam,Wuyuan City	29.1881	117.833	Liu Yu et al., Jounal of Northeast Normal Univeristy. Wang Zhiru. et al. Journal of Sichuan Animal, He Fenqi, Chinese Journal of zoology
	Fuxikou, Wuyuan City	29.0856	117.763	Liu Yu et al., Jounal of Northeast Normal Univeristy. Wang Zhiru. et al. Journal of Sichuan Animal, He Fenqi, Chinese Journal of zoology
	Sizhou Town, Dexing City	29.0843	117.699	Yi Guodong et al. Acta Ecologica Sinica
	Qinghu, Yiyang County	28.3444	117.327	Liu Yunzhen et al., Fang Di'an et al., Yi Guodong, Lin Jiansheng, He Fenqi
	Miaojiao, Yiyang County	28.3816	117.345	Liu Yunzhen et al., Fang Di'an et al., Yi Guodong, Lin Jiansheng, He Fenqi
	Xin River, Yangjia, Yiyang County	28.3945	117.403	Liu Yunzhen et al., Fang Di'an et al., Yi Guodong, Lin Jiansheng, He Fenqi
	Modaogang, Fuliang County, Jingdezhen City	29.4697	117.254	Liu Yu et al., Jounal of Northeast Normal Univeristy. Wang Zhiru. et al. Journal of Sichuan Animal
	Xiamingxi, Fuliang County, Jingdezhen City	29.4675	117.247	Liu Yu et al., Jounal of Northeast Normal Univeristy. Wang Zhiru. et al. Journal of Sichuan Animal
	Zhongmen, Jiaotan Town, Fuliang County	29.527	117.266	local government http://www.jiangxi.gov.cn/dtxx/tjdt/200903/t20090305_114207.htm
	Zhangshukeng Dam, Fuliang County, Jingdezhen City	29.4285	117.239	Liu Yu et al., Jounal of Northeast Normal Univeristy. Wang Zhiru. et al. Journal of Sichuan Animal
	Chaotianmen, Fuliang County, Jingdezhen City	29.3959	117.245	Liu Yu et al., Jounal of Northeast Normal Univeristy. Wang Zhiru. et al. Journal of Sichuan Animal
	Hanpu,Shangqing Town, Yingtan City	28.0634	117.019	Zeng Qing et al. Yang Scaly-sided Merganser survey in Jiangxi Provinces, 2012.
	Tianshifu, Shangqing Town, Yingtan City	28.0448	117.031	Zeng Qing et al. Yang Scaly-sided Merganser survey in Jiangxi Provinces, 2012.
	Banlilin, Shangqing Town, Yingtan City	28.0332	117.079	Zeng Qing et al. Yang Scaly-sided Merganser survey in Jiangxi Provinces, 2012.
	Caijiaqiao, Yingtan City	28.0265	117.094	Zeng Qing et al. Scaly-sided Merganser survey in Jiangxi Provinces, 2012.
	Erkou Villiage, Guixi City	27.9505	117.141	Wang Zhiru. et al. Journal of Sichuan Animal
	Chetian Villiage, Xiushui County	29.1386	114.666	Liu Yu et al., Jounal of Northeast Normal Univeristy. Zeng Qing et al. Yang Scaly-sided Merganser survey in Jiangxi Provinces, 2012.
	Xiuheyuan National Wetland Park	29.1635	114.687	Zeng Qing et al. Scaly-sided Merganser survey in Jiangxi Provinces, 2012.
	Zhoutanjiao, Xiushui City	29.1249	114.641	Zeng Qing et al. Scaly-sided Merganser survey in Jiangxi Provinces, 2012.
	Shuangjing Villiage, Xiushui County	29.044	114.482	Zeng Qing et al. Scaly-sided Merganser survey in Jiangxi Provinces, 2012.
	Wuning County, Jiujiang City	29.2238	114.85	Wang Zhiru. et al. Journal of Sichuan Animal
	Qingjiang Village, Wuning County	29.1973	114.787	local government http://www.jxnews.com.cn/xxrb/system/2010/04/12/011347074.shtml
	Chexia, Wuning County	29.1944	114.745	Jiujiang Daliy http://info.cjk3d.net/viewnews-144520
	Taopi Village, Yihuang County, Fuzhou City	27.6275	116.274	Wildlife Conservation Society. http://www.shidi.org/sf_600A8E2D5A984ED49456FB04B1796591_151_cnplph.html
	Huangpi Village, Yihuang County, Fuzhou City	27.3246	116.148	Fuzhou Daliy. http://www.zgfznews.com/fznews/yihpd/xw/2012/12/10/961329.shtml
	Dongpi Village, Yihuang County, Fuzhou City	27.2117	116.135	Fuzhou Daliy. http://www.zgfznews.com/fznews/yihpd/xw/2012/12/10/961329.shtml
	Guangchang County, Fuzhou City	26.8156	116.324	local government http://xxgk.jxfz.gov.cn/gc/bmgkxx/lyej/gzdt/zwdt/201311/t20131128_2260365.htm
	Litan River, Fuzhou City	27.4941	116.707	Cao, L. et al. Scaly-sided Merganser survey in south Anhui and north-east Jiangxi Provinces, 2008.
	Guanyinshan Reservoir, Fuzhou City	27.184	116.149	Fuzhou Daliy. http://www.zgfznews.com/fznews/yihpd/xw/2012/12/10/961329.shtml
	Beiliaohe river, Jingan County, Yichun City	28.8166	115.406	Lin Qingxian et al. Chinese Journal of Zoology 43(2):13
	Liaohe,Yichun City	28.8549	115.38	Wang Zhiru. et al. Journal of Sichuan Animal
	Gan River, Ji'an City	27.1201	115.002	local government http://jiangxi.jxnews.com.cn/system/2013/03/12/012323000.shtml
Shandong	Jiaozhouwan, Qingdao	36.1281	120.311	local government. http://news.bandao.cn/news_html/200912/20091222/news_20091222_888042_2.shtml
	Dongchanghu, Liao City	36.4395	115.957	CWCA. http://www.forestry.gov.cn/portal/bhxh/s/651/content-488356.html
	Dongying City	37.3666	118.829	Sun Lei. http://www.wwfchina.org/birdgallery/showpic.shtm?id=87699
	Weishan Lake, Zaozhuang City	34.6065	117.199	http://u.cncn.com/space-128277-do-blog-id-299404.html
Shanghai	Fengxian	30.7927	121.502	Stinky
	Bihaijinsha, Fengxian	30.8107	121.54	Shanghai Bird Watching Society. http://www.dfdaily.com/html/3/2011/2/20/570046.shtml
	Qingcaosha Reservoir	31.4763	121.602	local forestry bureau. http://www.shidi.org/sf_9C232BE607154CB2BAF3D3AE4C91AD1A_151_shsd.html
Sichuan	Fu River,Beicheng Village, Jiangyou City	31.9497	104.801	Huang Weiquan, Zhou Fugui. http://dsb.jy.gov.cn/jybmwz/86134641408344064/20120301/279231.html
	Min River, Leshan City	29.5471	103.768	Li Chaofu et al. http://chinese-merganser.forestry.gov.cn/html/info/10751.html
	Yangzi River, Guanghan City	31.0018	104.246	http://www.wwfchina.org/birdgallery/showpic.shtm?id=82117
	Jinhu, Deyang City	31.1393	104.397	http://www.wwfchina.org/birdgallery/showpic.shtm?id=82120
	Qionghai, Xichang City	27.8221	102.287	Ye Changyun. http://www.chinanews.com/tp/2012/12-20/4425668.shtml
	Dachuan Town, Lushan county, Ya'an City	30.4869	103.118	local government. http://www.forestry.gov.cn/portal/main/s/102/content-581085.html
	Jialing River, Nanchong City	30.7888	106.092	Prof. Hu Jie, Xihua Normal University. http://www.scncwb.com/html/channel_9/2012/1216/26217.html
Yunnan	Lashihai, Lijiang City	26.8905	100.132	Yanglan, Yang Xiaojun
Zhejiang	Xiaoxi, Jingning County	27.944	119.562	Chen Jianghao. http://www.lsly.gov.cn/detail-4798.html
	Songyingxi, Songyang County	28.4767	119.444	Zhejiang News. http://zjnews.zjol.com.cn/05zjnews/system/2008/11/20/014990957.shtml
	Changtanhu, Taizhou City	28.5955	121.052	Hongni. http://birdtalker.net/report/reportview.asp?id=41777
	Qian River, Hangzhou City	30.2007	120.166	Zhejiang Bird Society. http://tech.qq.com/a/20061228/000114.htm
	Wuxi River, Quzhou City	28.9827	118.931	local government. http://www.shidi.org/sf_B5C2D91B25A34EE6ACB295A4FD59B336_151_linqs.html
